# Supplementary material for: Chitosan–Silica Composite Aerogel for the Adsorption of Cupric Ions
Source: Gels. 2024 Mar 11;10(3):192. doi: 10.3390/gels10030192 (PMC10969789; doi:10.3390/gels10030192)
Supplement: Supplementary file 1 [file gels-10-00192-s001.zip]

Archive with 1 entries (1 files):
- gels-2882533-supplementary.pdf
